# Supplementary material for: Bacterial diversity and antibiotic susceptibility profile of the isolates from public vehicles in Butwal Sub-Metropolitan City, Rupandehi, Nepal
Source: PLOS Glob Public Health. 2026 May 8;6(5):e0006421. doi: 10.1371/journal.pgph.0006421 (PMC13155621; doi:10.1371/journal.pgph.0006421)
Supplement: S1 Data — This dataset summarizes the analytical methods employed, including descriptive statistics, chi-square tests, and the statistical significance of relationships between variables such as public vehicle type and antibiotic resistance patterns. (XLSX) [file pgph.0006421.s001.xlsx]

## Sheet: Sheet1
				Gram Positive Bacteria Isolates (n=148)/56.48	N (%)	Gram Negative Bacteria Isolates (n=114)/43.51	N (%)
				Coagulase-negative staphylococci (CONS)	72 (27.48)	Escherichia coli	32 (12.21)
				Staphylococcus aureus	52 (19.84)	Klebsiella spp	26 (9.92)
				Bacillus spp	13 (8.02)	Pseudomonas spp.	13 (8.02)
				Micrococcus spp.	11 (4.19)	Proteus spp	13 (8.02)
						Enterobacter spp	11(4.19)
						Acinetobacter spp.	10 (3.81)
						Citrobacter species	9 (3.43)
				Bacteria	AC BUS (N=76)	MICRO BUS (136)	WINGER (112)
				Coagulase-negative staphylococci (CONS)	14	25	26
				Staphylococcus aureus	10	22	20
				Bacillus spp	3	4	6
				Escherichia coli	8	14	10
				Micrococcus spp.	3	5	3
				Enterobacter spp	3	3	4
				Klebsiella spp	6	12	8
				Proteus spp	2	5	6
				Pseudomonas spp.	1	7	5
				Citrobacter species	1	4	4
				Acinetobacter spp.	2	3	5
				Bacteria Isolated	AC Bus
					S	H	SB	SH	Total
					n=76, (%)
				Coagulase-negative staphylococci (CONS)	2	3	4	5	14
				Staphylococcus aureus	2	3	2	3	10
				Bacillus spp	0	2	0	1	3
				Escherichia coli	3	3	0	2	8
				Micrococcus spp.	1	0	1	1	3
				Enterobacter spp	0	1	1	1	3
				Klebsiella spp	3	2	0	1	6
				Proteus spp	0	1	0	1	2
				Pseudomonas spp.	0	0	1	0	1
				Citrobacter species	0	1	0	0	1
				Acinetobacter spp.	1	0	1	0	2
				Total N	12	16	10	15	53
				Percentage	22.64	30.18	18.86	28.3
				Bacteria Isolated	Micro Bus
					S	H	SB	SH	Total
					n=136, (%)
				Coagulase-negative staphylococci (CONS)	4	10	9	9	25
				Staphylococcus aureus	5	4	8	5	22
				Bacillus spp	0	2	0	2	4
				Escherichia coli	5	4	0	5	14
				Micrococcus spp.	1	0	2	2	5
				Enterobacter spp	0	1	0	2	3
				Klebsiella spp	0	3	5	4	12
				Proteus spp	2	2	0	1	5
				Pseudomonas spp.	2	2	2	1	7
				Citrobacter species	2	0	1	1	4
				Acinetobacter spp.	1	1	0	1	3
				Total N	22	29	27	33	111
				Percentage	19.81	26.12	24.32	29.72
				Bacteria Isolated	Winger
					S	H	SB	SH	Total
					n=112, (%)
				Coagulase-negative staphylococci (CONS)	7	6	5	8	26
				Staphylococcus aureus	4	6	6	4	20
				Bacillus spp	2	1	1	2	6
				Escherichia coli	3	2	2	3	10
				Micrococcus spp.	1	1	1	0	3
				Enterobacter spp	1	1	2	1	4
				Klebsiella spp	2	3	2	1	8
				Proteus spp	2	1	1	2	6
				Pseudomonas spp.	1	2	2	0	5
				Citrobacter species	1	1	1	1	4
				Acinetobacter spp.	0	3	1	1	5
				Total N	24	27	24	23	98
				Percentage	24.48	27.55	24.48	23.46

## Sheet: Sheet6
Gram Positive Bacteria Isolates (n=148)/56.48	N (%)	Gram Negative Bacteria Isolates (n=114)/43.51	N (%)
Coagulase-negative staphylococci (CONS)	72 (27.48)	Escherichia coli	32 (12.21)
Staphylococcus aureus	52 (19.84)	Klebsiella spp	26 (9.92)
Bacillus spp	13 (8.02)	Pseudomonas spp.	13 (8.02)
Micrococcus spp.	11 (4.19)	Proteus spp	13 (8.02)
		Enterobacter spp	11(4.19)
		Acinetobacter spp.	10 (3.81)
		Citrobacter species	9 (3.43)

## Sheet: Sheet3
Bacteria	AC BUS (N=53)	MICRO BUS (136)	WINGER (112)	Total
Coagulase-negative staphylococci (CONS)	14	32	26	72	72
Staphylococcus aureus	10	22	20	52	52
Bacillus spp	3	4	6	13	13
Escherichia coli	8	14	10	32	32
Micrococcus spp.	3	5	3	11	11
Enterobacter spp	3	3	5	11	11
Klebsiella spp	6	12	8	26	26
Proteus spp	2	5	6	13	13
Pseudomonas spp.	1	7	5	13	13
Citrobacter species	1	4	4	9	9
Acinetobacter spp.	2	3	5	10	10
					262
sum	53	111	98	262
	20.229	42.3664	37.4046	100

## Sheet: ac
Bacteria Isolated	AC Bus
	S	H	SB	SH	Total
	n=53(%)
Coagulase-negative staphylococci (CONS)	2	3	4	5	14	14
Staphylococcus aureus	2	3	2	3	10	10
Bacillus spp	0	2	0	1	3	3
Escherichia coli	3	3	0	2	8	8
Micrococcus spp.	1	0	1	1	3	3
Enterobacter spp	0	1	1	1	3	3
Klebsiella spp	3	2	0	1	6	6
Proteus spp	0	1	0	1	2	2
Pseudomonas spp.	0	0	1	0	1	1
Citrobacter species	0	1	0	0	1	1
Acinetobacter spp.	1	0	1	0	2	2
Total N	12	16	10	15	53	53
Percentage	22.64	30.18	18.86	28.3		99.98
sum	12	16	10	15	53	53
per	22.6415	30.1887	18.8679	28.3019	100	100

## Sheet: mICRO
Bacteria Isolated	Micro Bus
	S	H	SB	SH	Total
	n=111(%)
Coagulase-negative staphylococci (CONS)	4	10	9	9	32	32
Staphylococcus aureus	5	4	8	5	22	22
Bacillus spp	0	2	0	2	4	4
Escherichia coli	5	4	0	5	14	14
Micrococcus spp.	1	0	2	2	5	5
Enterobacter spp	0	1	0	2	3	3
Klebsiella spp	0	3	5	4	12	12
Proteus spp	2	2	0	1	5	5
Pseudomonas spp.	2	2	2	1	7	7
Citrobacter species	2	0	1	1	4	4
Acinetobacter spp.	1	1	0	1	3	3
Total N	22	29	27	33	111	111
Percentage	19.81	26.12	24.32	29.72
sum	22	29	27	33	111	111
per	19.8198	26.1261	24.3243	29.7297	100	100

## Sheet: WINGER
Bacteria Isolated	Winger
	S	H	SB	SH	Total
	n=98, (%)
Coagulase-negative staphylococci (CONS)	7	6	5	8	26	26
Staphylococcus aureus	4	6	6	4	20	20
Bacillus spp	2	1	1	2	6	6
Escherichia coli	3	2	2	3	10	10
Micrococcus spp.	1	1	1	0	3	3
Enterobacter spp	1	1	2	1	4	5
Klebsiella spp	2	3	2	1	8	8
Proteus spp	2	1	1	2	6	6
Pseudomonas spp.	1	2	2	0	5	5
Citrobacter species	1	1	1	1	4	4
Acinetobacter spp.	0	3	1	1	5	5
Total N	24	27	24	23	98	98
Percentage	24.48	27.55	24.48	23.46
Sum	24	27	24	23	98	98
Percentage	24.4898	27.551	24.4898	23.4694	100	100

## Sheet: Sheet7
Bacteria	AC BUS N(%)		MICRO BUS (n=111)		WINGER (n=98)		TOTAL
Coagulase-negative staphylococci (CONS)	14	19.4444	32	44.4444	26	36.1111	72	27.4809
Staphylococcus aureus	10	19.2308	22	42.3077	20	38.4615	52	19.8473
Bacillus spp	3	23.0769	4	30.7692	6	46.1538	13	4.96183
Escherichia coli	8	25	14	43.75	10	31.25	32	12.2137
Micrococcus spp.	3	27.2727	5	45.4545	3	27.2727	11	4.19847
Enterobacter spp	3	27.2727	3	27.2727	5	45.4545	11	4.19847
Klebsiella spp	6	23.0769	12	46.1538	8	30.7692	26	9.92366
Proteus spp	2	15.3846	5	38.4615	6	46.1538	13	4.96183
Pseudomonas spp.	1	7.69231	7	53.8462	5	38.4615	13	4.96183
Citrobacter species	1	11.1111	4	44.4444	4	44.4444	9	3.43511
Acinetobacter spp.	2	20	3	30	5	50	10	3.81679
TOTAL (n)	53	20.229	111	42.3664	98	37.4046	262	100
PERCENTAGE	20.23		42.37		37.4		100
							262	100
							148	56.4885
							114	43.5115
							262	100

## Sheet: Sheet9
	Sampling Site	CONS	Staph. aureus	Bacillus spp	Micrococcus spp.
	Steering-S	7								steering-S, handle-H, seat back-SB, seat handle-SH.
	Handle-H	6
	Seat back-SB	5
	Seat handle-SH	8
		Bacteria Isolated	Winger
			S	H	SB	SH	Total
			n=98, (%)
		Coagulase-negative staphylococci (CONS)	7	6	5	8	26	26
		Staphylococcus aureus	4	6	6	4	20	20
		Bacillus spp	2	1	1	2	6	6
		Escherichia coli	3	2	2	3	10	10
		Micrococcus spp.	1	1	1	0	3	3
		Enterobacter spp	1	1	2	1	4	5
		Klebsiella spp	2	3	2	1	8	8
		Proteus spp	2	1	1	2	6	6
		Pseudomonas spp.	1	2	2	0	5	5
		Citrobacter species	1	1	1	1	4	4
		Acinetobacter spp.	0	3	1	1	5	5
		Total N	24	27	24	23	98	98
		Percentage	24.48	27.55	24.48	23.46
		Sum	24	27	24	23	98	98
		Percentage	24.4898	27.551	24.4898	23.4694	100	100

## Sheet: Sheet10
Sampling Site	CONS		Staph. aureus		Bacillus spp		Micrococcus spp.			Sampling Site	Escherichia coli	%	Enterobacter spp		Klebsiella spp		Proteus spp		Pseudomonas spp.		Citrobacter species		Acinetobacter spp.
Steering-S	13	18.0556	11	21.1538	2	15.3846	3	27.2727		Steering-S	11	34.375	1	9.09091	5	19.2308	4	30.7692	3	23.0769	3	33.3333	2	20
Handle-H	19	26.3889	13	25	5	38.4615	1	9.09091		Handle-H	9	28.125	3	27.2727	8	30.7692	4	30.7692	4	30.7692	2	22.2222	4	40
Seat back-SB	18	25	16	30.7692	1	7.69231	4	36.3636		Seat back-SB	2	6.25	3	27.2727	7	26.9231	1	7.69231	5	38.4615	2	22.2222	2	20
Seat handle-SH	22	30.5556	12	23.0769	5	38.4615	3	27.2727		Seat handle-SH	10	31.25	4	36.3636	6	23.0769	4	30.7692	1	7.69231	2	22.2222	2	20
total	72	100	52	100	13	100	11	100		total	32	100	11	100	26	100	13	100	13	100	9	100	10	100
										a
										Bacteria Isolated	Micro Bus												Bacteria Isolated	Winger
Bacteria Isolated	AC Bus
	S		H		SB		SH	Total			S		H		SB		SH		Total					S	H	SB	SH	Total
	n=53, (%)										n=111(%)													N=98 (%)
Coagulase-negative staphylococci (CONS)	2		3		4		5	14		Coagulase-negative staphylococci (CONS)	4		10		9		9		32				Coagulase-negative staphylococci (CONS)	7	6	5	8	26
Staphylococcus aureus	2		3		2		3	10		Staphylococcus aureus	5		4		8		5		22				Staphylococcus aureus	4	6	6	4	20
Bacillus spp	0		2		0		1	3		Bacillus spp	0		2		0		2		4				Bacillus spp	2	1	1	2	6
Micrococcus spp.	1		0		1		1	3		Micrococcus spp.	1		0		2		2		5				Micrococcus spp.	1	1	1	0	3
Escherichia coli	3		3		0		2	8		Escherichia coli	5		4		0		5		14				Escherichia coli	3	2	2	3	10
Enterobacter spp	0		1		1		1	3		Enterobacter spp	0		1		0		2		3				Enterobacter spp	1	1	2	1	5
Klebsiella spp	3		2		0		1	6		Klebsiella spp	0		3		5		4		12				Klebsiella spp	2	3	2	1	8
Proteus spp	0		1		0		1	2		Proteus spp	2		2		0		1		5				Proteus spp	2	1	1	2	6
Pseudomonas spp.	0		0		1		0	1		Pseudomonas spp.	2		2		2		1		7				Pseudomonas spp.	1	2	2	0	5
Citrobacter species	0		1		0		0	1		Citrobacter species	2		0		1		1		4				Citrobacter species	1	1	1	1	4
Acinetobacter spp.	1		0		1		0	2		Acinetobacter spp.	1		1		0		1		3				Acinetobacter spp.	0	3	1	1	5
Total	12 (22.64)		16 (30.19)		10 (18.87)		15 (28.30)	53 (100.00)		Total n	22		29		27		33		111				Total N	24	27	24	23	98
										Percentage (%)	19.82		26.13		24.32		29.73		100				Percentage	24.49	27.55	24.49	23.47	100
	S
CONS	13
